# Supplementary material for: Prevalence of classic and non-classic pain sites of coronary artery disease: a cross-sectional study
Source: BMC Cardiovasc Disord. 2024 Aug 24;24:445. doi: 10.1186/s12872-024-04127-z (PMC11344326; doi:10.1186/s12872-024-04127-z)
Supplement: Supplementary file 1 — Supplementary Material 1 [file 12872_2024_4127_MOESM1_ESM.xlsx]

## Sheet: ورقة1
number	Patient name	Sex	age	Living	smoker	alcoholic	diabetic	HTN	family history of heart disease	History of heart disease	Dental treatment recently	plays Sports	1	2	3	4	5	6	7	8	9	10	11	12	13	14	15	16	17	18	19	20	21	22	23	24	1	2	3	4	5	6	7	8	9	10	11	12	13
1	Amer Muhammad	male	43	city	0	1	0	1	1	0	0	1																1									1
2	Hossam Khalil	male	43	city	1	0	0	0	1	0	0	1		1	1	1	1
3	Mohammed Rashid	male	49	countryside	1	0	0	0	0	1	0	1																1
4	Mona Al-Hatta	female	49	city	0	0	0	1	0	1	0	0																1
5	Hossam Hassan	male	53	countryside	1	0	0	1	1	0	0	1																1
6	Alia Ismail	female	75	countryside	0	0	0	1	0	0	1	0																1
7	Fayza Issa	female	54	countryside	1	1	1	0	0	1	0	0																1
8	Marwan Al-Sabbagh	male	50	city	1	0	1	1	1	1	0	1																1
9	Rawaa Younis	female	35	city	0	0	0	0	1	0	1	1																1
10	Farha Muhammad	female	71	countryside	0	0	0	0	0	0	0	0																1
11	Suhair Awad	female	51	city	1	0	0	0	1	1	0	0																							1
12	Mounir Baghdan	male	72	city	1	1	1	1	1	1	0	0
13	Hayel Ibrahim	male	68	countryside	1	0	0	0	0	1	0	1																1
14	Adnan Baddour	male	51	city	1	1	0	0	1	1	0	1																		1	1			1
15	Mahmoud Nasr	male	48	city	1	0	0	1	1	0	0	0																1
16	Kawkab Aldar	female	55	countryside	0	0	1	1	0	1	0	1																1
17	Fatima Nofal	female	72	countryside	0	0	0	1	0	1	0	0																1
18	Awad Al Omar	male	65	countryside	1	0	1	0	0	1	0	0																							1
19	Thaer Abbas	male	53	city	1	1	0	0	1	0	0	0																		1	1
20	Nazih Diab	male	44	countryside	1	0	0	1	0	0	0	1																1
21	Eva Sabbagh	female	35	city	1	0	1	1	1	1	1	0																1									1
22	Mustafa Hawais	male	56	city	1	0	0	1	0	1	0	0																	1
23	Hafez Rifai	male	49	countryside	1	0	0	1	1	1	0	0																1
24	Omar Soliman	male	56	city	1	0	1	1	0	0	0	1																1
25	Khaled Al-Jayeh	male	50	city	0	0	0	0	1	1	0	1																	1
26	Muhammad Hamo	male	43	countryside	1	0	0	0	1	0	0	1																								1
27	Ahmad Hamad	male	67	countryside	0	0	0	1	0	0	0	0																		1	1	1	1
28	Rajab Rajab	male	68	city	0	0	0	0	0	0	0	0																1
29	Muhammad Kabul	male	54	city	1	0	0	1	0	0	0	0																	1
30	Abdul Hamid Karko	male	58	city	0	0	1	0	1	0	0	1																1
31	Qasim Qaraqi	male	55	city	0	0	1	1	1	0	1	0																1
32	Fawaz Al-Mohammed	male	68	city	1	0	0	0	1	0	0	1																1
33	Rashid Yacoub	male	70	city	1	1	0	1	0	1	0	0																1
34	Abdullah Khalil	male	61	city	1	0	1	0	0	1	0	0																	1
35	Ahmed Hindiyah	male	53	city	0	0	1	1	1	1	1	1																1
36	Hossam Al-Badry	male	53	city	0	0	0	0	1	1	0	1																		1				1
37	Ali Shukri	male	53	city	1	1	0	0	1	1	0	0																1
38	Kamal Ghalioun	male	57	city	1	0	0	0	1	0	0	0																1	1
39	Zahia Al Sawadi	female	63	city	1	0	1	1	0	1	0	0																1
40	Ali Chakra	male	64	city	1	0	0	1	1	1	0	0																1
41	Akram Abu Hamra	male	44	city	1	1	0	1	1	1	0	0																							1
42	Halim Suleiman	male	69	countryside	0	0	0	1	1	0	0	0																1
43	Muhammad Kiki	male	59	city	1	0	0	1	0	0	1	1																1
44	Sabah Turk	female	66	city	0	0	1	1	0	1	0	0																1
45	Samir Al Shawi	male	69	city	1	0	0	0	0	0	0	0																1
46	Salman salem	male	60	city	1	0	0	1	1	1	0	0																	1
47	Rashid sadi	male	65	city	0	0	1	1	0	0	0	0																1
48	Issam Al-Hayek	male	61	city	1	1	0	0	1	0	0	0																1
49	Masoud Ghazal	male	66	city	1	0	1	1	1	0	0	0																1
50	Ahmed Sabbagh	male	70	city	1	0	1	0	1	1	0	1																1
51	Hussein Hamdan	male	43	city	1	0	0	0	1	0	1	1																							1
52	Asaad Diab	male	62	city	1	0	0	1	0	1	0	0																1	1
53	Hussein Sharba	male	52	city	1	0	1	1	0	0	0	1												1							1
54	Samar Al-Farra	female	56	city	1	0	0	0	1	1	1	1																	1
55	Samar Qarqoush	female	51	city	0	0	1	0	1	1	0	0																1									1	1	1
56	Salman Abdullah	male	60	city	1	0	0	0	1	0	0	0																1
57	Fadi Al-Halabi	male	49	countryside	1	0	0	0	1	0	0	1																							1
58	Muhammad Al-Haj Akhamad	male	55	countryside	1	0	1	0	0	0	0	1																	1
59	Rashid Al-Khitan	male	65	countryside	0	0	1	1	1	1	0	0																1
60	Omar Aziz	male	48	city	1	0	0	1	1	1	0	0																1
61	tahsin Qurayt	male	53	city	1	0	0	0	1	1	0	0																1									1		1	1						1
62	Nabil Tabab	male	67	city	1	0	0	0	0	1	0	0																								1
63	Abdul Hakim Lahham	male	60	city	1	0	0	0	1	1	0	0																1
64	Nour Kashki	female	60	city	0	0	1	0	1	0	0	0																1
65	Hawija Hawija	male	70	countryside	1	0	0	0	1	0	0	0																1
66	Saad Al-Saad	male	48	countryside	1	0	1	0	1	1	0	0																1
67	Hussein Abu Assi	male	49	countryside	1	0	0	0	1	0	0	1																1
68	Yahya Halawa	male	55	city	1	0	0	0	1	1	0	0																1
69	Youssef Al-Fajr	male	57	city	1	0	1	0	0	1	0	0																1
70	Jassim Al Salama	male	73	countryside	1	0	0	1	1	0	0	0																1
71	Arif Abu Rabh	male	64	city	1	0	1	1	0	0	0	0																1
72	Muhammad Damakhi	male	60	city	1	0	1	1	0	1	0	0																1
73	Muhammad Doumani	male	69	city	1	0	1	1	0	1	0	0																1
74	Amin Al-Sarouji	male	63	city	1	0	0	1	1	1	1	0																					1
75	Adel Al-Shaar	male	51	city	1	0	0	1	0	1	0	0																	1
76	Intesar chtewi	female	59	countryside	1	0	1	1	1	1	0	0																	1																			1
77	Marwan Al-Sabbagh	male	65	city	0	0	0	1	1	0	1	0																1
78	Ahmed Ali	male	62	countryside	0	0	1	1	0	1	0	0																1									1	1
79	Mustafa Al-Zein	male	65	city	0	0	0	1	0	1	1	0																1
80	Ali Hussein	male	63	city	1	0	1	0	1	1	0	0																1
81	Radwan Ammar	male	59	city	0	0	0	1	1	0	0	0																1
82	Juma Al Kurdi	male	71	countryside	1	0	0	0	0	0	0	0																1
83	Afaf Zaeer	female	47	countryside	1	0	1	0	0	1	0	0																1
84	Hind Haboush	female	65	city	0	0	0	0	0	0	0	1																1
85	Hamda Hussein	female	52	city	0	0	1	1	1	0	1	0																1
86	Salama Ghazal	male	62	city	0	0	0	0	1	0	1	0																1									1
87	Saeed Al-Kashi	male	58	city	1	0	0	1	1	1	1	1																1
88	Adnan Rihawi	male	72	city	1	0	1	1	0	0	0	0		1	1																						1
89	Safaa Zahr	female	58	city	1	0	1	0	1	0	0	0																1									1											1
90	Ahmed Bakour	male	56	countryside	1	0	1	1	1	1	0	0																1
91	Haithem ali	male	61	city	1	0	0	1	0	0	0	0																1
92	Ihsan Hamed	male	57	countryside	1	0	0	0	0	1	0	0																1
93	Mahmoud Habbal	male	58	city	1	0	0	0	1	0	0	0																1
94	Maen mohammad	male	49	city	1	0	1	1	1	0	0	0																			1
95	Kamal Al-Sabbagheen	male	65	city	1	0	1	1	1	1	0	0																1
96	Sobhiya Muhammad	female	60	city	0	0	0	1	0	0	0	0																	1								1
97	Dallah Salem	female	65	countryside	1	0	0	1	1	1	0	1																1
98	Muhammad Al-Khaleq	male	57	countryside	1	0	1	0	0	0	1	0																1
99	Ibrahim Al-Ismail	male	32	city	1	0	0	0	1	1	0	1																1
100	Youssef Lababidi	male	67	city	1	0	1	1	1	1	0	0																1
[truncated: 11 more columns]
